# Supplementary material for: PoreVision: A Program for Enhancing Efficiency and Accuracy in SEM Pore Analyses of Gels and Other Porous Materials
Source: Gels. 2025 Feb 13;11(2):132. doi: 10.3390/gels11020132 (PMC11855315; doi:10.3390/gels11020132)
Supplement: Supplementary file 1 [file gels-11-00132-s001.zip]

Archive with 44 entries (37 files):
- ImageJ Protocol.pdf
- Pore Measurement Test Image (Cropped).png
- Pore Measurement Test Image (Original).png
- PoreVision Analyses of Other Types of Scaffolds.pdf
- PoreVision Program/
- PoreVision Program/.csv
- PoreVision Program/blank.png
- PoreVision Program/cover_up_indiv.png
- PoreVision Program/filepath_blocker.png
- PoreVision Program/information_3.txt
- PoreVision Program/new_file.png
- PoreVision Program/PoreVision.exe
- PoreVision Program/Pore_Program_Icon.png
- PoreVision Program/Pore_Program_Splash.png
- PoreVision Program/Thumbs.db
- PoreVision Protocol.pdf
- Testing - ImageJ/
- Testing - ImageJ/ImageJ CSVs/
- Testing - ImageJ/ImageJ CSVs/Researcher 1 - ImageJ CSV.csv
- Testing - ImageJ/ImageJ CSVs/Researcher 2 - ImageJ CSV.csv
- Testing - ImageJ/ImageJ CSVs/Researcher 3 - ImageJ CSV.csv
- Testing - ImageJ/ImageJ CSVs/Researcher 4 - ImageJ CSV.csv
- Testing - ImageJ/ImageJ CSVs/Researcher 5 - ImageJ CSV.csv
- Testing - ImageJ/ImageJ Images/
- Testing - ImageJ/ImageJ Images/Researcher 1 - ImageJ Image.png
- Testing - ImageJ/ImageJ Images/Researcher 2 - ImageJ Image.png
- Testing - ImageJ/ImageJ Images/Researcher 3 - ImageJ Image.png
- Testing - ImageJ/ImageJ Images/Researcher 4 - ImageJ Image.jpg
- Testing - ImageJ/ImageJ Images/Researcher 5 - ImageJ Image.png
- Testing - ImageJ/ImageJ Images/Thumbs.db
- Testing - PoreVision/
- Testing - PoreVision/PoreVision CSVs/
- Testing - PoreVision/PoreVision CSVs/Researcher 1 - PoreVision CSV.csv
- Testing - PoreVision/PoreVision CSVs/Researcher 2 - PoreVision CSV.csv
- Testing - PoreVision/PoreVision CSVs/Researcher 3 - PoreVision CSV.csv
- Testing - PoreVision/PoreVision CSVs/Researcher 4 - PoreVision CSV.csv
- Testing - PoreVision/PoreVision CSVs/Researcher 5 - PoreVision CSV.csv
- Testing - PoreVision/PoreVision Images/
- Testing - PoreVision/PoreVision Images/Researcher 1 - PoreVision Image.png
- Testing - PoreVision/PoreVision Images/Researcher 2 - PoreVision Image.png
- Testing - PoreVision/PoreVision Images/Researcher 3 - PoreVision Image.png
- Testing - PoreVision/PoreVision Images/Researcher 4 - PoreVision Image.png
- Testing - PoreVision/PoreVision Images/Researcher 5 - PoreVision Image.png
- Testing - PoreVision/PoreVision Images/Thumbs.db
