# Supplementary material for: PoreVision: A Program for Enhancing Efficiency and Accuracy in SEM Pore Analyses of Gels and Other Porous Materials
Source: Gels. 2025 Feb 13;11(2):132. doi: 10.3390/gels11020132 (PMC11855315; doi:10.3390/gels11020132)
Supplement: Supplementary file 1 [file gels-11-00132-s001.zip › PoreVision Program/information_3.txt]

PoreVision: Program for Pore Detection and Analysis
Program Walkthrough
1. Begin  by opening the program. Click ‘Choose File’ and select the image you would like to analyze.
2. To set the scale, navigate to the 'Supply Scale' section and choose the appropriate option. If you choose the ‘On’ option, a window will then appear prompting you to input the scale reading and scale length. If you opt for the 'On' option, ensure that you are using a cropped image of the SEM image. Once the scale reading and scale length values are entered, click on the 'Done' button. Initiate the analysis by clicking on the 'Analyze' button.
3. Toggle between the original image and the analyzed image by pressing the 'View’ button. If the outlined contours are not satisfactory, you can adjust the settings under 'Analysis Settings' to enable PoreVision to select pores with greater accuracy.
4. To remove individual pores, select the desired pore by clicking inside it and then press the 'Remove' button. For a clearer view of the image, toggle back to the original image. Any outlines that appear to be erroneous should be removed to ensure a more accurate analysis.
5. To save pores that you want to keep, select them and then save them by pressing the 'Save' button. For visually easier processing, consider turning off 'Saved Contours' to minimize the number of outlines displayed on the screen.
6. Continue the process of removing and saving pores until only the accurately outlined ones identified by PoreVision are saved. This approach guarantees the accuracy of the software’s final analysis.
7. Once you are satisfied with the outlined pores, save the image by clicking on 'Save PNG' and export the data by selecting 'Save CSV.'
Additional Workflow Techniques
A. Click the ‘Original’ button which will then list a dropdown menu with the options “CLAHE,” “Denoised,” and “Threshold.” Selecting one of these options and then clicking ‘View’ will allow you to see the effects of changing the respective analysis setting.
B. Turning ‘Saved Contours’ to ‘on’ will display contours that were removed by PoreVision. This option displays contours that were removed due to size in blue (affected by maximum and minimum pore size), removed due to hierarchy in magenta (contours that appear to go outside the image border), or removed by the user in orange.
C. You can select a range of sequentially numbered pores to either save or remove more than one contour at a time. Once you click on any contour, two ‘Range’ buttons appear next to the ‘Remove’ and ‘Save’ buttons which respectively allow the user to remove or save a range of contours.
D. A particular set of analysis settings may outline some pores very well and other poorly. Therefore, you can save pores and then rerun the analysis using new settings. Each run of the program (clicking ‘Analyze’) is referred to as a “pass.” Pores saved in a particular pass will be labeled with that pass number in the exported CSV file. This allows you to tune the settings for each pore or a group of pores independent of other pores.
