# Supplementary material for: PoreVision: A Program for Enhancing Efficiency and Accuracy in SEM Pore Analyses of Gels and Other Porous Materials
Source: Gels. 2025 Feb 13;11(2):132. doi: 10.3390/gels11020132 (PMC11855315; doi:10.3390/gels11020132)
Supplement: Supplementary file 1 [file gels-11-00132-s001.zip › Testing - PoreVision/PoreVision CSVs/Researcher 5 - PoreVision CSV.csv]

Pore Number	Area ( �m�)	Perimeter ( �m)	Isoperimetric Ratio	Orientation Vectors - X	Orientation Vectors - Y	Center - X	Center - Y	Feret Diameter Minimum (from fitted ellipse) ( �m)	Feret Diameter Maximum (from fitted ellipse) ( �m)	Save Profile	PoreVision Output:
1	302.18522372528616	74.89242599856469	0.6770290291708778	1	2	274	13	17.73988539172757	24.696465769121723	1	Here are some useful area stats about these pores:
2	1734.8595213319459	246.26169327766664	0.35948473657543956	4	-23	707	38	31.223105153729836	90.9994408392137	1	Image Used: C:/Users/Hixon Lab/Desktop/Pore Measurement Test Image.png
3	3612.07075962539	266.7771703966202	0.6377769066801454	1	-17	932	41	51.10690701392389	94.85497259324596	1	Extracted Scale: 200 microns
4	940.6867845993756	156.45784931798136	0.48290332377926276	2	-14	308	29	25.180262904013357	60.21355413621472	1	Pixel/�m� ratio: 1.665
5	825.8064516129032	158.77912613653368	0.4116245990351177	7	1	343	20	25.44010777627268	43.87591454290575	1	Minimum: 133.195 �m�
6	337.14880332986473	84.77223780847365	0.5895548154694783	3	-2	862	16	17.563242758474043	25.812577278383316	1	Maximum: 12510.302 �m�
7	510.30176899063474	130.96448236896146	0.3738779703234108	3	-7	962	27	22.89647502283896	42.64733099168347	1	Mean: 1248.461 �m�
8	207.28407908428719	75.51859532633135	0.4567389022842738	3	-5	20	20	13.41479024579448	28.014088292275705	1	Median: 765.869 �m�
9	5160.457856399584	557.017264058513	0.20900697905583882	1	27	557	72	55.218801190776205	123.66180419921875	1	Standard Deviation: 1390.713 �m�
10	2916.1290322580644	304.96811113049904	0.39401045043975463	1	-15	424	50	50.85279403194304	89.54827093308971	1	Mean Perimeter: 181.758 �m
11	551.092611862643	148.01377665612006	0.3161041319193025	2	1	628	29	25.9748052781628	33.12780318721648	1	Mean IPR: 0.4555
12	1827.2632674297606	240.52794994846465	0.3968988937534996	10	13	271	43	32.379866569272934	74.81208062941027	1	Mean Pore Density: 368.12 pores/mm�
13	197.29448491155046	89.93352813105429	0.30653604288837827	2	-14	489	38	7.414573546378843	43.020821848223285	1	Mean Feret Diameter (minimum): 27.883 �m
14	3634.5473465140476	530.0881579614454	0.16254139776117482	4	4	784	63	73.64874070690524	89.54840875441027	1	Mean Feret Diameter (maximum): 53.743 �m
15	214.77627471383974	74.76274182719568	0.4828650020039037	4	8	868	36	10.020497229791456	31.93851347892515	1
16	244.74505723204993	76.71721766071934	0.5225623382925129	2	7	35	38	12.256063645885837	31.690280052923388	1	Profile #1
17	172.32049947970864	71.42624316676971	0.4244545494448668	9	-5	831	37	6.875724792480469	34.52845911825857	1	Pore Area Minimum (pixels): 80
18	139.02185223725286	60.477493193841745	0.4776451496581153	0	3	17	38	11.222599398705267	18.380301690870716	1	Pore Area Maximum (pixels): 100000
19	233.9229968782518	72.93795016504103	0.5525552067227384	5	-1	848	36	12.954495337701612	27.151998704479585	1	Denoising Strength: 10
20	971.4880332986472	138.88981834534675	0.6328583281384754	4	6	397	53	27.769388998708415	47.52525083480342	1	Denoising Size: 20
21	173.98543184183143	65.01261418865573	0.5172821475543984	1	7	753	45	8.976126024799962	26.84629132670741	1	CLAHE size: 1
22	175.6503642039542	54.69003354349444	0.737976511405912	1	3	83	41	12.642462945753527	19.266801649524318	1	Contour Cutoff: 125
23	905.723204994797	147.20420683583905	0.5252486146399279	0	-15	335	56	20.770128311649444	59.68968053017893	1
24	1815.608740894901	243.99413278025966	0.38324223353877834	3	-16	881	65	32.98851013183594	72.7867421796245	1
25	525.2861602497399	122.59637755732382	0.4391880822699797	4	-8	1002	49	20.25914099908644	42.32002996629284	1
26	141.51925078043703	52.42247304608745	0.6471282730718717	3	3	209	45	9.488396798410722	20.750589678364413	1
27	356.2955254942768	88.10873646889964	0.5767429385413514	1	7	656	51	15.328468814972908	33.04718755906628	1
28	212.27887617065556	70.80007383900303	0.5321685713344653	1	4	45	52	13.933929935578377	23.50158199187248	1
29	491.1550468262227	101.19536276786557	0.602708410349465	6	7	66	56	16.832393523185484	38.79317006757182	1
30	1624.1415192507804	326.05604125607397	0.19197701296122444	5	4	92	67	43.306850310294855	59.36217769499748	1
31	237.2528616024974	66.26495284418905	0.6789746139843051	2	-1	627	51	15.83209253126575	21.343590521043346	1
32	150.67637877211237	52.73555770997078	0.6808445284272245	1	-2	483	54	12.482805559712071	17.51385965654927	1
33	1832.258064516129	193.4501677174722	0.6152594384073633	6	-6	685	73	39.97235205865675	62.60967623802923	1
34	975.6503642039542	168.65893794644262	0.4310080211773666	5	10	176	70	23.66090343844506	52.26963658486643	1
35	908.2206035379812	161.489455469193	0.4376358324774519	2	16	604	75	21.150950770224295	63.175334315146166	1
36	5316.9614984391255	374.38616214259974	0.4766875431992453	7	-19	298	106	62.767816358996974	116.5157490391885	1
37	140.68678459937564	48.4598050578948	0.7528350707769242	1	-3	154	61	11.433196529265373	17.276602714292466	1
38	922.372528616025	175.51533575980895	0.3762582968642078	7	-12	741	76	30.537867392263102	64.90104429183468	1
39	645.993756503642	153.61783581395304	0.34399719378100657	1	-2	830	69	25.508824010049143	31.098778017105595	1
40	412.0707596253902	115.29721090870518	0.38953282364029873	4	-2	313	64	20.36330807593561	32.28635972545993	1
41	561.9146722164412	108.62421358785322	0.5984487243923907	2	-8	143	71	19.53756393924836	41.26180833385837	1
42	3508.8449531737774	500.13563786783527	0.17627813150760688	2	10	197	94	67.26317867155998	91.18585401965726	1
43	1200.4162330905306	266.28068524022257	0.21274648429649587	4	-25	642	95	21.521569528887348	87.97873220136088	1
44	854.1103017689907	182.1883330806609	0.3233573220550943	2	6	30	81	27.020504859185987	43.833214544480846	1
45	268.05411030176896	86.5970294706283	0.44918613826965625	1	8	132	74	12.04838660455519	32.668218305034024	1
46	215.60874089490113	61.546431356860744	0.7152707652097566	2	3	225	69	13.39054230720766	22.143800797001006	1
47	2832.0499479708637	312.2135614579724	0.36509614381034755	5	-22	465	101	40.68666519657258	99.27347490864415	1
48	1182.10197710718	194.0226207240935	0.39460272029611687	9	7	110	86	29.273671796244958	58.68329940303679	1
49	1125.4942767950051	184.3262094066989	0.41627369766315264	5	-3	362	86	33.32221246534778	50.46522078975554	1
50	1102.185223725286	161.35977129782398	0.531953792059592	3	6	249	88	31.0760498046875	47.570662959929436	1
51	3978.3558792924036	540.0216860924997	0.17143168462394145	6	-19	503	109	53.47040484028478	103.01154352003527	1
52	1237.8772112382935	159.97774847092165	0.6078106023217781	4	6	51	89	34.022408762285785	51.91077447706653	1
53	556.9198751300728	136.75194201930876	0.37422739470985067	2	9	933	91	19.108088093419227	42.80300017326109	1
54	1020.6035379812695	157.52678748100035	0.5168423599974056	1	-10	619	95	30.507630378969253	56.13189205046623	1
55	254.73465140478666	71.11315850288636	0.632991609233925	2	1	400	86	17.460864897697203	23.363526867282005	1
56	774.1935483870967	157.08401864574802	0.3942715184845008	1	-2	657	91	29.48764924080141	36.28157338788432	1
57	218.93860561914673	80.05371632114533	0.42930823185005235	1	7	711	86	12.809235357469127	31.081114738218243	1
58	1897.1904266389176	376.34063797612345	0.16832884943630252	4	-11	735	105	38.57975621377268	66.51310090095765	1
59	611.8626430801248	143.42493934016073	0.37377861691169384	1	-8	441	96	22.395728326612904	43.501380182081654	1
60	489.49011446409986	132.5299056883781	0.35020795879190475	2	8	152	103	20.931977302797378	42.51051872007309	1
61	1316.961498439126	249.28510727420928	0.26631171719323343	2	-16	868	114	29.280289680727066	70.36250452841482	1
62	313.83975026014565	105.15803075605822	0.3566423593329805	0	-1	906	94	19.106402243337325	22.25187732327369	1
63	159.00104058272632	66.70772167944139	0.4490116552462995	2	-6	341	95	9.731028772169543	25.80872074250252	1
64	280.5411030176899	67.15049051469371	0.7818221770375751	1	0	532	93	18.712622119534398	20.138788530903476	1
65	2521.5400624349636	428.1369416944442	0.1728662981096268	3	-5	968	126	65.04407328944052	79.30028607768396	1
66	1504.2663891779396	200.38253338106216	0.4707766237526316	1	14	127	119	30.891834382087954	67.92193505071825	1
67	270.55150884495316	81.56542331941665	0.511031458178059	0	-9	985	104	10.747157681372858	34.82583568942162	1
68	2499.0634755463057	343.99087321373725	0.2653953511914253	4	-8	591	126	51.63235572076613	73.04293724798387	1
69	530.2809573361083	99.81333994096325	0.6688653825388488	1	7	82	109	19.356576242754535	37.19489312941028	1
70	631.009365244537	129.32309119932114	0.47412571979785384	2	-7	259	112	21.47983920189642	40.54424408943422	1
71	198.12695109261185	78.412325151505	0.40493447795435245	3	3	10	104	13.000560883552797	25.28167724609375	1
72	785.8480749219563	130.83479819759245	0.5769018343827688	5	-2	381	111	26.886734501008064	40.99462201518397	1
73	280.5411030176899	74.89242599856469	0.6285365918197956	1	-6	431	111	12.951554329164566	28.765209567162298	1
74	725.9105098855359	167.84936812616164	0.3237826154849131	4	-21	792	128	14.948504048009072	69.98413578156502	1
75	888.2414151925078	170.92649844384962	0.38205166000522256	2	-11	106	123	24.226246495400705	53.783495503087195	1
76	137.35691987513007	86.28394480674497	0.231846435284251	4	-13	536	120	5.956789447415259	40.874267085906	1
77	1153.7981269510926	183.95940842167022	0.428445597933693	1	-17	809	129	26.014318158549646	69.77410593340474	1
78	914.8803329864724	173.50714360513993	0.38189101045067986	3	3	355	125	30.82372357768397	43.29495829920615	1
79	183.97502601456816	57.270678704784764	0.7048619665854042	0	-1	888	114	13.945976995652721	17.928413883332283	1
80	796.6701352757544	120.0157323960335	0.6950435886804376	2	-7	169	125	24.747169248519405	42.8058353547127	1
81	2185.22372528616	283.2540116771575	0.34225801895609337	5	-8	60	136	44.47237568516885	67.83986245432207	1
82	1103.0176899063476	173.06437476988762	0.46278256211328545	1	11	242	137	26.71240037487399	56.596541866179436	1
83	479.50052029136316	115.61029557258851	0.45082285367841435	2	-9	899	137	18.058560279107862	41.76339426348286	1
84	1331.1134235171696	160.161148963436	0.652094557795814	2	8	666	142	33.08989494077621	54.24753988942792	1
85	1789.802289281998	200.06944871717883	0.5618926773303683	3	-11	931	147	38.05003750708795	65.86571970293599	1
86	247.24245577523413	79.610947485893	0.4902158254362409	3	-1	29	127	14.493911497054562	23.40490033549647	1
87	968.990634755463	145.06633050980105	0.5786236659021813	2	11	374	141	24.11165791173135	53.57642389112903	1
88	1147.9708636836629	153.3047511500697	0.6138036978271781	1	-4	272	146	35.621224680254535	45.821287093623994	1
89	296.3579604578564	95.40790311751827	0.4091266401151469	0	-4	552	132	22.315922398721018	31.393882997574345	1
90	1181.2695109261185	259.4780037480016	0.2204741934955596	2	-20	725	161	29.76775876937374	81.26862064484627	1
91	254.73465140478666	74.31997299194336	0.5795445198359952	3	-1	754	132	17.023001640073716	24.611725345734627	1
92	1948.8033298647242	219.07321883786108	0.5102691333991378	1	10	395	150	38.91548156738281	65.32947171118951	1
93	155.67117585848075	54.69003354349444	0.6540360551322538	4	2	415	130	10.052880317934097	21.556229129914314	1
94	2859.5213319458894	288.0485010147095	0.4330838268617513	1	-10	197	157	50.98759312783518	76.83284636466733	1
95	1137.1488033298647	177.91258042858493	0.4514543533969556	2	9	439	146	29.474413471837195	50.75319351688508	1
96	229.76066597294485	67.02080634332472	0.6427857616634397	3	-2	20	138	14.959271338678175	23.228572722404234	1
97	662.6430801248699	137.50779551844442	0.4403874070682838	11	7	691	142	20.76167937247984	54.83665220199092	1
98	5779.812695109261	416.3026540510116	0.41908804217664897	1	30	919	203	67.17077932050151	143.2283463016633	1
99	1794.7970863683663	263.62407222870854	0.324530180395549	1	-9	466	168	43.19576140372984	66.52316677954889	1
100	1487.6170655567116	202.77977804983814	0.4546233408614399	5	-29	863	171	22.33948738344254	100.46114029422883	1
101	689.2819979188346	170.79681427248062	0.2969253440216324	3	6	23	158	23.91277190177671	42.92625181136593	1
102	179.81269510926117	63.813991854267734	0.5548791285324387	2	-4	479	150	11.70521028580204	22.12005615234375	1
103	3205.8272632674298	407.8585813891503	0.2421758168569161	6	9	690	173	52.20130674300655	81.0246079967868	1
104	1306.9719042663892	240.65763411983366	0.2835808043353363	1	16	162	172	29.738306845388102	71.45752445344002	1
105	2485.7440166493234	245.19275511464764	0.5195782938423769	2	-21	770	182	38.075017621440274	90.41796284337197	1
106	251.4047866805411	80.36680098502866	0.48913646807089906	2	-9	825	157	9.95254393546812	33.52025185861895	1
107	1241.207075962539	164.25350112299765	0.5781291077299388	0	7	1003	168	34.26896126039566	52.411120014805945	1
108	1687.4089490114463	381.50192829870406	0.1456923462070423	3	18	837	181	29.33142631284652	76.46407096616683	1
109	324.6618106139438	101.63813160311791	0.39493691062132685	1	0	354	159	19.89208836709299	22.788300052765877	1
110	6077.83558792924	630.1608662451467	0.19233395087637364	3	-35	629	207	53.73892999464466	144.49784801852317	1
111	1108.0124869927158	196.29018122150052	0.3613743860757243	2	1	571	166	36.79044415873866	43.70755103326613	1
112	521.1238293444329	115.16752673733619	0.4937313634647499	3	-7	882	165	18.841179878480972	38.64973745038432	1
113	1253.6940686784599	197.0460347206362	0.40575701392230684	0	11	594	180	29.637660364950857	58.401243148311494	1
114	722.5806451612902	114.09858857431719	0.6974862399834044	5	-1	509	167	25.724401166362146	37.923470774004535	1
115	2690.5306971904265	319.69612859910535	0.3308057586550382	5	10	43	187	48.82186397429435	78.78102948588709	1
116	146.5140478668054	63.813991854267734	0.45212373435976494	1	-2	332	167	13.880297753118699	20.128136911699848	1
117	481.99791883454736	93.14034262011128	0.6981992287386545	1	-2	546	170	23.570559101720008	29.133079282699093	1
118	2805.411030176899	288.3615856785928	0.4239665120265983	6	-19	806	194	41.91287133001512	94.63100310294858	1
119	331.32154006243496	87.6659676336473	0.5417481960202835	1	4	418	175	18.942604064941406	27.972626224640877	1
120	4278.043704474506	322.22305743925034	0.5177759243862996	0	-13	309	206	64.00975873393396	97.44728334488407	1
121	139.85431841831425	53.048642373854115	0.6245068370079758	2	2	96	177	12.081888260379914	17.953629032258064	1
122	988.1373569198751	168.78862211781163	0.43585380980402244	1	-2	271	184	35.667941185735884	41.37953727476059	1
123	1196.2539021852238	250.85053059362596	0.23889286754976347	5	-10	243	194	29.76265938051285	58.1549318375126	1
124	278.0437044745057	88.7349057966663	0.443745482699066	3	-9	10	187	13.156088552167338	36.59159260411416	1
125	661.8106139438086	123.66531572034282	0.5438107279389349	4	-7	115	191	24.03380609327747	44.390012679561494	1
126	1252.0291363163371	197.67220404840285	0.40265499432908836	0	-8	370	196	33.519530757781	54.0460205078125	1
127	1958.792924037461	300.06618915065644	0.27337844256016186	4	1	513	197	46.09671808058216	59.23522456999748	1
128	457.8563995837669	94.96513428226594	0.637985457700545	1	5	334	192	19.04981920796056	33.570874121881296	1
129	2721.331945889698	250.40776175837362	0.5453757349278	3	-14	988	217	47.42601456180695	85.93071722215221	1
130	179.81269510926117	59.09547036693942	0.6470261405946046	4	2	216	184	11.469633040889617	22.628515920331402	1
131	164.8283038501561	61.676115528229744	0.5445122154834425	1	-6	344	188	9.277306218301096	25.35924357752646	1
132	769.1987513007284	160.10743264229066	0.37707300972381025	3	-14	391	197	20.317959939279863	56.57419020129788	1
133	6312.591050988553	707.5042532336328	0.1584745069701192	16	11	532	239	85.61746904926915	135.68120156565018	1
134	591.8834547346514	123.66531572034282	0.4863514812133117	3	-6	577	196	21.400434432491178	39.70782864478326	1
135	1692.4037460978147	215.16426717081376	0.45938154558892097	6	7	734	209	42.34434558499244	65.6794197328629	1
136	243.91259105098854	75.33519483381701	0.5400677597482627	1	-8	892	200	9.96383051718435	32.156541885868194	1
137	591.8834547346514	130.52171353370912	0.4365967822827933	3	-10	1010	205	19.247810609879032	47.02644594254032	1
138	1898.0228928199792	189.3040992367652	0.6655662227933886	1	-7	82	211	42.87032588835685	60.314764207409276	1
139	679.2924037460978	131.09416654033046	0.4967065517448318	1	-11	139	205	20.126684865643902	48.090785857169855	1
140	134.8595213319459	53.934180044358776	0.5825903902430952	0	-4	226	197	10.449578069871471	20.061549525107107	1
141	1258.6888657648283	185.9138842551939	0.4576195875621519	3	18	416	219	24.848526985414566	72.26565453314012	1
142	247.24245577523413	72.31178083727437	0.594175579491978	0	7	957	207	11.378742341072329	29.030303955078125	1
143	1060.5619146722165	193.39645139632685	0.35632712953903345	5	20	439	230	21.031789472026208	73.55040519468245	1
144	706.7637877211238	120.45850123128584	0.6120814855505843	7	-1	116	213	24.902540637600804	41.97963099325857	1
145	916.5452653485952	129.2693748781758	0.6892431919446367	0	7	349	222	27.270355224609375	44.34308944209929	1
146	619.3548387096774	121.21435473042149	0.5297138046641191	1	13	472	223	19.23293944328062	50.91029505575857	1
147	246.40998959417274	78.85509398675734	0.49797629192176296	2	-1	698	215	17.16737070391255	22.047279111800655	1
148	1329.448491155047	280.12316503832415	0.2129037593757904	1	-13	176	237	40.48953148626512	75.9625982469128	1
149	1796.462018730489	255.8821367448376	0.34478468481919033	6	0	224	225	43.87669224892893	59.255257883379535	1
150	2881.1654526534858	302.38746596920873	0.3959592486147873	8	-22	594	249	42.72920670047883	103.38084559286794	1
151	3057.6482830385016	278.1686892048005	0.4965704862824445	6	-25	672	250	38.8840583062941	105.01349664503527	1
152	291.36316337148804	90.24661279493762	0.4495548490524793	4	6	258	223	13.886856571320564	33.79127010222404	1
153	576.066597294485	130.2086288698258	0.42697556944882126	4	9	951	241	21.290644984091482	48.991625385899695	1
154	3294.0686784599375	286.53679401643814	0.5041754781689208	1	0	766	245	64.28669591103831	68.42589839812248	1
155	760.8740894901144	151.0371906526627	0.4191359002889822	7	-12	371	244	19.827303732595137	56.46569528887348	1
156	1717.3777315296566	314.847922940408	0.21770781853473287	11	-14	893	252	34.440492199313255	81.76505304151965	1
157	419.5629552549428	127.0018143807688	0.32687909650902924	1	-9	387	237	15.978858701644405	38.97221472955519	1
158	1259.5213319458896	272.82399838970554	0.21264258954542134	5	28	852	258	19.143598002772176	92.47988793157762	1
159	731.7377731529656	127.05553070191414	0.5696107662298622	7	-8	282	242	20.92040523405998	48.470980736517134	1
160	1685.7440166493236	190.31932107863886	0.5848381993905887	4	-16	699	250	31.185130457724295	74.81820383379537	1
161	271.3839750260146	74.13657249942902	0.6204818123499066	0	6	452	239	13.772376275831652	27.98101855862525	1
162	215.60874089490113	60.034724358589415	0.7517461031080934	2	-2	203	241	13.009020897649949	22.13776126984627	1
163	3398.9594172736734	470.2368340953704	0.19316238259041268	16	1	142	260	52.28507749495967	94.29901123046875	1
164	1789.802289281998	222.5931179908014	0.45393268767250927	0	-3	51	261	48.759307861328125	57.26218931136592	1
165	1132.9864724245576	242.7417941247263	0.241627006509485	8	-27	724	268	20.2751467304845	94.04745778729838	1
166	2604.786680541103	313.5955842848747	0.3328450854945477	4	-9	350	270	50.497111658896166	76.41369235131049	1
167	191.4672216441207	63.813991854267734	0.5908435164928746	0	2	28	250	14.293134135584676	18.779240269814768	1
168	486.1602497398543	111.9607122482792	0.4873691162774425	3	-9	738	259	16.361058142877393	42.15323663526966	1
169	1799.7918834547347	258.2793814136136	0.3390413571331295	7	-16	479	273	33.02645529470136	79.05546126827117	1
170	2483.2466181061395	460.6163906281994	0.14707909229187874	4	6	816	272	58.56789865801411	76.13011021767893	1
171	488.6576482830385	114.85444207345286	0.46549923501532803	8	1	216	253	17.938140130812123	37.72308103499874	1
172	208.94901144641	60.477493193841745	0.7178977997855505	1	2	235	259	14.292286288353704	19.712019889585434	1
173	273.04890738813737	101.63813160311791	0.3321520684199877	3	2	963	259	17.683921321745842	27.8887939453125	1
174	573.5691987513007	112.45719740467686	0.5699295474326399	1	-3	408	264	24.915882233650454	31.137678084834928	1
175	1283.66285119667	186.72345407547488	0.46266121290377393	1	-14	259	282	29.899826049804688	66.02363832535282	1
176	1190.426638917794	231.5873921302057	0.2789219394397339	7	-10	572	277	31.436651906659524	62.51041043189264	1
177	392.9240374609781	108.93729825173655	0.4160689066809937	2	-7	982	270	16.608528629426033	35.238408734721524	1
178	258.8969823100936	96.16375661665393	0.3518147237893826	3	-1	283	264	15.993332401398689	25.19171191800025	1
179	1784.8074921956295	188.86133040151287	0.6288037962943288	6	-12	319	286	36.29490021736391	70.35752327211442	1
180	412.9032258064516	105.91388425519389	0.4625432512959257	2	-3	947	271	21.984769759639615	31.601771693075857	1
181	772.528616024974	115.16752673733619	0.7319212544653162	0	8	653	278	23.81864978421119	43.41656100365423	1
182	904.8907388137357	164.69626995824999	0.4192166089873081	1	-1	1002	274	33.701715776997226	38.06652438256048	1
183	1113.0072840790842	170.7430979513353	0.47975726131280416	2	-14	451	286	24.311392999464466	61.01932156470514	1
184	2855.359001040583	272.6943142183365	0.48252344266977415	1	4	958	298	57.48880201770413	69.21408376386088	1
185	1073.0489073881374	146.00558450145107	0.6325435712714408	6	-3	283	280	30.016420425907256	47.031865273752516	1
186	387.09677419354836	85.84117597149265	0.6601431164568236	1	3	421	277	19.21108122794859	28.83388150122858	1
187	2437.4609781477625	315.67974428976737	0.30736478139753015	2	-28	98	307	32.978082472278224	104.15067611202117	1
188	452.02913631633714	111.8310280769102	0.4542047357371922	3	6	917	281	18.812035591371597	36.49586093041204	1
189	708.4287200832466	152.41921347956503	0.38320096225952344	9	-8	880	290	24.118886147775957	54.248647382182455	1
190	1421.0197710718003	215.6070360060661	0.38413521821245394	11	2	611	294	37.01501169512348	66.69369605279738	1
191	733.4027055150884	125.36042321112848	0.5864506507259287	0	3	398	288	29.776261852633567	35.50986505323841	1
192	3900.936524453694	328.32360175348094	0.4547519194347335	4	-14	765	311	55.59127315398185	94.34088922316027	1
193	300.5202913631634	74.89242599856469	0.673298841682333	2	-3	823	283	17.267496662755168	26.02214690177671	1
194	1132.9864724245576	167.90308444730698	0.505030072996436	1	-4	221	303	37.50826189594884	47.180343135710686	1
195	1719.0426638917793	202.33700921458583	0.5276499079615306	1	-9	526	308	36.82147118353075	60.87296516664566	1
196	995.6295525494277	185.02834658468922	0.36545264293950475	2	-23	44	316	19.511721211095008	77.29033931609123	1
197	938.1893860561914	146.63175382921773	0.5483329212550309	4	5	691	306	29.061116864604333	44.60779497700353	1
198	333.81893860561917	149.8385683182747	0.1868416123641229	2	7	709	309	23.581267326108872	40.22385627992691	1
199	206.4516129032258	67.46357517857705	0.5700191406355958	4	5	124	301	11.043430451423891	25.844266337733114	1
200	147.3465140478668	53.621095380475445	0.64398887741726	1	-4	421	303	10.356480998377647	20.667217623802923	1
201	4507.80437044745	434.9933395078105	0.2993709874824031	14	-36	156	342	46.496759230090724	147.36945367628527	1
202	239.75026014568158	96.6602417730516	0.3224580303802615	8	-3	297	301	10.271285272413683	33.120198403635335	1
203	1587.513007284079	271.8624928689772	0.2699159610454215	9	-6	659	320	41.025503835370465	68.70726554624495	1
204	254.73465140478666	72.18209666590536	0.6143825953399615	2	-2	563	305	15.565722065587197	22.526107295866936	1
205	135.6919875130073	56.82790986953243	0.5280082420264504	2	-5	851	306	8.651912443099484	23.313741376323083	1
206	173.98543184183143	70.80007383900303	0.4361695349368755	6	-1	668	302	10.755735828030494	24.68477310672883	1
207	854.1103017689907	142.22631700577273	0.5305959077402018	4	-10	199	318	23.975778395129787	51.64962276335685	1
208	236.420395421436	78.85509398675734	0.4777880638708807	4	-8	548	314	11.129182384860131	33.3060307656565	1
209	4695.109261186264	486.9507921895673	0.24882007344265594	6	-17	289	344	71.39731130292338	116.39405281313003	1
210	501.9771071800208	123.22254688509048	0.4154448823909986	1	-8	408	317	18.05989296205582	37.371799099829886	1
211	1026.4308012486993	132.4761893672328	0.7349603080014112	2	-5	492	320	30.659895866147934	44.463811074533766	1
212	869.0946930280957	187.1662229107272	0.3117611606449344	0	-16	1001	332	20.67572070706275	62.67519058719758	1
213	150.67637877211237	63.05813835513207	0.47618175146322567	0	-1	624	315	15.097926970451109	17.831395056939893	1
214	701.7689906347555	148.58622966274137	0.3994357319114972	1	-9	734	325	27.811810893397176	50.2149914157006	1
215	7075.1300728407905	583.7092533419209	0.26094629586080137	9	-27	917	358	70.1595970892137	144.01996243384576	1
216	3249.9479708636836	373.3709403007261	0.29295792124040504	1	10	362	341	53.5865488360005	79.6655027327999	1
217	1424.3496357960457	204.65828603313815	0.42733435375915746	9	-16	186	333	26.134564799647176	71.88777800529233	1
218	364.62018730489075	111.51794341302687	0.3684351616989892	4	-12	1013	329	12.095838977444556	43.23767877394153	1
219	2317.585848074922	290.05669316937843	0.3461624144963956	8	-18	467	345	37.84167874243951	89.67628725113407	1
220	523.621227887617	121.52743939430482	0.44553149912197204	1	-8	442	327	19.57749274469191	39.154564642137096	1
221	2611.446409989594	346.2584337111442	0.27370974603009307	2	-11	970	348	58.77240088678175	88.87242471018145	1
222	412.9032258064516	94.96513428226594	0.575346885489946	4	2	254	323	19.570521693075857	31.385697395570816	1
223	607.7003121748179	132.60587353860177	0.4342839726207476	0	10	858	334	18.604359780588457	44.4640867171749	1
224	4124.0374609781475	434.23748600867486	0.27483867254976624	11	-19	619	360	52.06736903036794	108.73375677293346	1
225	1170.4474505723206	195.0915588871125	0.3864424493131915	1	-3	711	339	37.048014979208666	44.97422249086441	1
226	258.8969823100936	68.21942867771271	0.699070050363461	1	5	817	328	13.278155173024823	27.08436043031754	1
227	878.251821019771	180.62290976124424	0.33828539985718653	2	-21	873	341	20.32539613785282	73.74319261120212	1
228	783.350676378772	197.6184877272575	0.2520640695932811	0	18	828	341	16.7007323234312	65.12113509639617	1
229	3041.831425598335	321.57463658240533	0.36964210210218035	9	-10	244	360	59.481033817414314	92.63387372416834	1
230	979.8126951092612	169.6741597883163	0.42768253107787707	2	-20	564	351	20.37254456550844	72.37001972813759	1
231	283.03850156087407	86.15426063537598	0.4791835061879036	5	-7	691	335	11.832328304167717	35.24226280950731	1
232	669.3028095733611	103.7760079291559	0.7809776253934253	3	4	426	341	24.104092505670362	36.74866214875252	1
233	1291.1550468262226	199.05422687530518	0.409492029406953	3	-7	653	349	34.553673036636845	54.37632406911542	1
234	1401.0405827263266	208.12446886493314	0.40645670696199004	4	-13	402	359	33.61445027012979	66.92988734091482	1
235	2390.010405827263	246.94157892657864	0.4925169875944424	9	-10	517	360	44.57192697832661	77.95945690524194	1
236	1854.7346514047867	234.2440051417197	0.4247708247218925	8	-16	81	368	34.46654288999496	79.7281277564264	1
237	180.64516129032256	79.610947485893	0.3581711586520682	8	2	107	344	10.588313687232233	30.690711236769154	1
238	220.6035379812695	67.15049051469371	0.6147859849108528	1	-5	849	349	12.813178031675276	25.509754303962954	1
239	1358.5848074921955	224.7309943168394	0.3380420067026373	10	-6	127	358	34.92684641192036	64.79201286069808	1
240	439.54214360041624	100.12642460484658	0.5509509918875601	1	-8	335	357	17.239053787723662	36.75801430979082	1
241	8043.288241415193	756.0714909338182	0.176814456941511	15	-52	691	427	59.91213890814012	199.60894184727823	1
242	144.84911550468263	52.42247304608745	0.6623548206735629	3	2	316	352	10.021991114462576	20.74738287156628	1
243	1589.1779396462018	186.5937699041059	0.5735722259585121	3	-7	444	373	38.30409388388357	59.701488864037294	1
244	530.2809573361083	126.8721302093998	0.4139838813868475	6	7	730	364	19.739640758883567	43.50213327715473	1
245	1336.9406867845994	144.62356167454874	0.8032373574613775	2	-3	797	366	36.7978766656691	47.40943662581905	1
246	293.8605619146722	84.77223780847365	0.513858888545002	4	-7	497	366	14.00655069658833	33.65484668362525	1
247	165.66077003121748	68.21942867771271	0.44731491968594456	1	-9	553	366	8.244604295299899	30.79685580345892	1
248	183.97502601456816	61.546431356860744	0.6103275641365106	1	-2	47	365	14.328524681829636	19.58755862328314	1
249	1813.9438085327783	374.20276165008545	0.1627869990035641	11	-13	770	388	36.292252079133064	80.61460433467742	1
250	238.9177939646202	64.12707651815107	0.7300884489709798	3	-3	107	369	13.633454845797631	23.05518857894405	1
251	318.00208116545264	90.8727821227043	0.4839184465951564	5	-6	702	370	13.410258139333417	34.00929850916709	1
252	606.035379812695	123.35223105645949	0.5005112283736693	1	-6	9	377	21.53452473302041	36.91717086299773	1
253	243.08012486992715	94.96513428226594	0.33871227936101655	1	6	578	373	12.257669510379914	27.748280186806955	1
254	1343.6004162330905	166.70446211291897	0.6075549234102577	2	-11	736	390	32.44794045725176	61.641732492754535	1
255	1931.321540062435	241.90997277536698	0.4147218365295013	5	-13	60	396	35.86417167417465	70.76272779895413	1
256	406.24349635796045	97.9885482788086	0.5316742636325537	1	-10	885	384	14.734895767704133	39.55816945722026	1
257	6136.108220603538	476.3910947307464	0.33976262666129364	6	-29	201	435	62.4420412125126	139.03664865801412	1
258	246.40998959417274	87.6659676336473	0.4029082060854369	4	-10	333	384	9.559454148815524	37.85392515120968	1
259	1687.4089490114463	286.7201945089525	0.2579370014663137	7	4	382	392	41.42935968214466	63.80814090851814	1
260	154.83870967741936	72.18209666590536	0.3734482442262512	4	-5	427	381	12.062560050718245	26.03302740281628	1
261	288.86576482830384	77.47307115985501	0.604789709769231	6	-1	855	376	14.276046752929688	29.59440662014869	1
262	262.22684703433924	70.35730500375071	0.6656847772899634	3	2	832	379	16.14932398642263	24.091895318800404	1
263	958.168574401665	132.4761893672328	0.6860821691075623	4	-10	969	393	24.264624810987904	52.225440240675404	1
264	203.95421436004162	57.896848032551425	0.7645972046180118	0	-3	512	386	13.665414625598538	19.946305059617565	1
265	2989.386056191467	378.92128313741375	0.26163381259476565	4	19	323	420	46.20110788652973	96.46798410723287	1
266	331.32154006243496	102.70706976613691	0.3946924850301039	11	5	804	391	13.244559995589718	45.02754949754284	1
267	165.66077003121748	55.758971706513435	0.6695762299369757	3	3	836	393	10.923609579763104	21.23075177592616	1
268	297.1904266389178	89.49075929580196	0.46632456481664514	2	-7	120	398	14.339976156911542	32.16404576455393	1
269	3762.7471383975026	360.54368234449817	0.3637467470408457	7	-6	483	422	62.90869435956401	86.78253173828125	1
270	4119.04266389178	452.8522036152501	0.25240222760841047	11	-20	566	428	51.94651942099294	110.77719411542338	1
271	2067.8459937565035	264.69301039172757	0.370888278627048	12	-7	860	411	38.44525491037676	74.99969974640877	1
272	1565.8688865764827	168.78862211781163	0.6906832487290364	7	-4	592	403	37.68892349735383	55.84632135206653	1
273	2855.359001040583	321.391236089891	0.34737817041125013	8	-19	1000	424	41.26282476609753	92.43247739730343	1
274	732.5702393340271	209.06372285658313	0.210621051223779	6	-11	112	409	19.958445641302294	51.813482469128026	1
275	1058.8969823100936	154.06060464920535	0.5606352216173002	2	-5	149	412	32.223035750850556	45.992431640625	1
276	243.91259105098854	63.05813835513207	0.7708356529211333	2	-3	497	400	13.967299922820061	23.57942888813634	1
277	591.8834547346514	138.88981834534675	0.38557178346740023	10	-8	401	410	19.10239558066091	51.28941197549143	1
278	12510.301768990634	1124.0977404194493	0.12441407072862216	51	-37	876	477	81.7682623094128	243.6048347719254	1
279	705.9313215400624	229.26611531165338	0.16876895873704034	11	-9	528	418	22.460157332881803	58.25565953408518	1
280	2097.814776274714	293.26350765843546	0.3065215087761042	2	9	442	435	44.3982425812752	67.71260415354082	1
281	495.31737773152963	124.73425388336182	0.40005708107576216	0	-12	86	425	16.21168444233556	45.664786061932965	1
282	327.159209157128	78.09924048762167	0.674024049928645	3	-6	898	417	13.968609225365423	30.765875539472024	1
283	138.18938605619147	52.42247304608745	0.6319017254701805	3	1	746	413	10.242652277792654	18.999351993683845	1
284	236.420395421436	98.43131711406092	0.3066395793463465	0	14	762	424	8.462938493297946	44.56362816595262	1
285	2116.961498439126	319.383043935222	0.26079491073514266	12	6	273	431	42.57999543220766	76.88009938886088	1
286	1732.3621227887616	241.59688811148365	0.3729631047058964	1	7	352	441	43.263461205267134	62.02168126260081	1
287	1650.780437044745	201.00870270882882	0.5134160678080704	6	-10	110	440	36.655167610414566	67.44144070533014	1
288	250.5723204994797	84.32946897322131	0.44277615827435957	5	-7	935	422	11.124720419606854	33.25958498062626	1
289	2249.3236212278875	245.11678726442398	0.47045240887827433	2	-7	400	443	48.05229925340222	65.91761435231855	1
290	2068.678459937565	209.19340702795213	0.5940279369250219	3	4	36	442	47.30674497542842	60.2759527391003	1
291	2110.3017689906346	230.02196881078905	0.5012054610004908	0	-15	775	449	37.68868477113785	78.62318961851058	1
292	372.94484911550467	111.07517457777453	0.3798572924499724	2	-5	134	434	17.290163347798007	31.79720232563634	1
293	761.7065556711758	144.93664633843207	0.4556602470938459	2	-14	642	445	21.997897240423388	57.353323659589215	1
294	765.0364203954214	145.1200468309464	0.4564961877050889	3	8	735	437	26.01261261970766	47.66393353862147	1
295	2459.9375650364204	300.6923584784231	0.34189217857535	2	-4	970	455	52.57992652154738	65.12613111926663	1
296	625.1821019771072	135.68300385628976	0.4267421105748047	5	-5	611	438	22.662993400327622	40.95552998204385	1
297	135.6919875130073	53.178326545223115	0.60296865300525	1	-4	626	433	10.17396250078755	19.9316652359501	1
298	134.8595213319459	52.42247304608745	0.6166751778684896	3	-3	525	434	9.228059707149383	20.436492427702873	1
299	1273.6732570239333	167.58999978342362	0.5698646182787732	5	-7	929	451	31.955716533045614	55.45374224262853	1
300	218.93860561914673	96.7899259444206	0.293678326483642	1	4	68	448	13.738174438476562	23.690697454637096	1
301	2243.4963579604578	256.4545897514589	0.4286613040798789	1	3	162	466	52.10259222215222	60.53656793409778	1
302	134.8595213319459	59.538239202191754	0.47807882095809046	8	-1	480	448	6.752101529029107	28.805123606035785	1
303	809.1571279916753	129.9492605270878	0.6021367071700353	3	-5	299	468	26.33172558199975	43.31546414283014	1
304	293.0280957336108	97.9885482788086	0.38350274753823543	6	5	273	457	14.501929744597405	34.84378937752016	1
305	2205.2029136316337	249.78159243060696	0.44415807436984617	4	-17	91	479	37.77122989777595	80.75184483681956	1
306	2912.799167533819	301.31852780618976	0.4031519196536211	13	-9	550	481	50.31418338898689	89.34866628339213	1
307	1001.4568158168574	240.78731829120267	0.21705753710307313	7	-18	330	478	22.624142554498487	72.8965562389743	1
308	305.51508844953173	75.51859532633135	0.6731854503547329	3	-5	505	467	14.241662794543851	29.14157252157888	1
309	159.8335067637877	53.934180044358776	0.690477499547372	0	2	135	465	12.61752220892137	18.820963213520663	1
310	3673.6732570239333	501.64734486610655	0.18344815780529858	0	7	468	485	78.87559460055444	98.83119644657258	1
311	744.2247658688866	154.68677397697203	0.3908477512965862	5	2	361	474	27.36241248346144	42.5581310641381	1
312	1340.2705515088448	219.3863035017444	0.3499317253318766	2	1	42	477	43.96347538117439	49.329961961315526	1
313	563.5796045785639	141.4704635066371	0.3538617159511669	0	-3	117	475	25.182069347750755	33.94518698415448	1
314	1172.1123829344433	205.23073903975947	0.3496989272496943	3	-13	250	486	30.15253374653478	65.40926533360634	1
315	2518.210197710718	551.2298044081657	0.10414452885421902	21	-16	642	491	37.377489151493194	106.77337646484375	1
316	775.8584807492196	157.26741913826234	0.39419839902155845	8	-19	607	494	16.98874073643838	68.97125736359627	1
317	549.4276795005203	98.61471760657525	0.7099649816198877	1	-6	389	482	19.5817135226342	36.67150189799647	1
318	519.4588969823101	156.45784931798136	0.26666519826394686	2	-3	999	488	26.315438055223034	35.10455223821825	1
319	379.6045785639958	100.12642460484658	0.4758213111756201	1	-1	284	481	21.979178151776715	26.41023697391633	1
320	2934.4432882414153	295.97383699109474	0.42094847379122124	2	-8	422	501	52.45156565020161	72.75980303364415	1
321	1082.2060353798126	167.58999978342362	0.48419869526954595	4	-14	740	503	25.401266774823586	63.119816933908766	1
322	1113.0072840790842	142.9821705049084	0.6841386079847548	7	-7	761	492	26.72914812641759	54.04526741273941	1
323	136.52445369406868	62.302284855996405	0.4419899181133407	5	-3	957	484	9.224664011309224	22.75545673985635	1
324	491.1550468262227	99.68365576959425	0.6211272191474633	6	1	512	491	19.45705290763609	36.496525426064764	1
325	1821.4360041623308	237.19145128803868	0.4068419396905466	2	0	224	505	50.602554813508064	54.7363527359501	1
326	5132.154006243496	604.2784467820198	0.17661815178472606	22	-26	169	533	53.64229756016885	140.38835094821067	1
327	948.1789802289281	135.0568345285231	0.6532314028851399	3	-10	314	501	24.701998310704383	50.467046922253026	1
328	3288.2414151925077	259.0889512338946	0.6155676282879249	12	-13	376	515	47.978072627898186	92.65096356791834	1
329	173.98543184183143	59.408555030822754	0.6194764070225774	4	2	21	492	11.463802706810736	21.877675210275957	1
330	1203.7460978147762	172.9346905985186	0.5058019668927155	13	-14	699	512	23.630277572139615	72.81338599420363	1
331	298.8553590010406	81.74882381193099	0.5619632122003292	2	-7	785	504	14.102084252142136	31.022560365738407	1
332	1316.1290322580644	176.08778876643026	0.5333961217343548	1	5	293	516	36.91405757780998	49.35548843876008	1
333	3125.0780437044746	377.53926031051145	0.27551578797840504	9	14	495	527	47.05664357831401	88.03926529422883	1
334	5251.196670135276	517.8870693329842	0.24603563458809874	25	-4	568	529	68.77166255827873	133.76439248361893	1
335	1179.6045785639958	208.30786935744746	0.34161344885106654	1	11	66	521	29.265139179845008	57.93609126921623	1
336	2353.381893860562	396.726430923708	0.18789706715903473	5	-11	982	531	49.22185590190272	79.18813397807459	1
337	155.67117585848075	51.666619546951786	0.7328211163988195	1	1	12	510	14.264767554498487	15.312491386167464	1
338	298.8553590010406	75.96136416158369	0.6508567316240778	3	-1	639	513	17.427501063193045	24.891588764805945	1
339	3229.96878251821	502.40319836524225	0.1608064253600348	1	27	26	548	43.93648209110383	113.70361328125	1
340	5448.491155046826	520.1860946224582	0.25302803157715154	11	-16	780	549	66.79664365706905	115.41537377142137	1
341	404.57856399583767	100.12642460484658	0.5071253448055951	3	-2	260	517	20.36987058577999	29.447880406533518	1
342	2561.4984391259104	308.17492561955606	0.3389294914117224	10	-2	104	529	49.03241065240675	73.65101968088457	1
343	431.21748178980226	97.54577944355626	0.5694941358299664	3	-4	873	521	20.6301523024036	33.1351569391066	1
344	254.73465140478666	101.19536276786557	0.3125911416388751	6	-11	631	528	10.259585842009514	41.81580574281754	1
345	492.8199791883455	112.58688157604587	0.488565267725246	4	-9	336	529	17.291243768507435	43.408966064453125	1
346	940.6867845993756	244.307217444143	0.19805340448941683	2	-7	55	545	38.516442083543346	57.95273319367439	1
347	348.8033298647242	95.7209877814016	0.47838344620389267	5	-7	835	530	13.914100893082157	36.02783941453503	1
348	712.5910509885535	241.72657228285266	0.15325033782798494	1	9	618	545	32.470050934822325	56.59273701329385	1
349	348.8033298647242	92.51417329234461	0.5121225999720818	4	-5	732	529	16.730643241636216	32.29435336205267	1
350	650.9885535900104	104.8449460921749	0.7441975140326524	3	-4	698	535	23.72783537833921	36.19012401949975	1
351	813.3194588969823	182.68481823705858	0.30624295888047903	15	-16	814	541	16.634222461331273	72.27088189894152	1
352	477.00312174817896	120.64190172380016	0.4118458899446582	8	-7	896	535	17.30359354326802	44.87351448305191	1
353	173.15296566077004	76.27444882546702	0.3740086462622629	1	-1	202	529	16.302066926033266	18.547808739446825	1
354	1376.0665972944848	192.82399838970554	0.4650794483492769	3	-3	228	545	41.10544020129788	51.9146728515625	1
355	203.12174817898023	61.23334669297741	0.6807541491365763	4	-1	258	529	11.483599755071824	24.36406043268019	1
356	1949.6357960457856	190.55643789229853	0.6747083771204296	9	-7	659	545	38.86924005323841	67.74559267105595	1
357	367.1175858480749	100.43950926872992	0.45730493544018935	3	-8	685	537	15.460286294260332	36.2807858374811	1
358	1468.4703433922996	186.4640857327369	0.5307434607480307	7	-10	448	553	31.644218198714718	64.89192839591733	1
359	4426.2226847034335	464.8161754300517	0.2574427451917421	15	-3	296	561	63.31306703629032	102.82582929057459	1
360	144.01664932362124	92.07140445709229	0.21348778465839205	2	-1	366	546	15.17270242014239	20.124247151036414	1
361	2335.9001040582725	221.96694866303474	0.5957821758655603	7	-11	357	573	41.52215280840473	76.39358028288811	1
362	158.16857440166493	69.15868266936272	0.4155627769889714	5	-8	858	555	7.556983578589654	31.967593777564264	1
363	415.4006243496358	106.22696891907722	0.4626019189688699	6	-2	379	556	18.903323758033014	35.55019255607359	1
364	3048.491155046826	383.5101204533731	0.26046006537752386	15	-20	658	596	51.2788341891381	116.40708677230343	1
365	531.1134235171696	122.46669338595483	0.445001175357721	7	-1	958	558	22.598980319115423	40.67532447076613	1
366	346.3059313215401	108.49452941648421	0.369703969045872	2	6	88	561	18.63934178506174	35.826607981035785	1
367	2281.789802289282	265.8916327261156	0.4055796510153105	0	13	410	585	45.13191469254032	79.4920644452495	1
368	7601.248699271592	485.01856788512197	0.4060486549734697	10	-18	899	607	75.94002016129032	130.31491187310988	1
369	2034.5473465140478	212.45393783815445	0.5664324097995581	9	-13	939	578	36.44100312263735	77.348386702999	1
370	1555.0468262226846	276.5272980351602	0.25555084124718824	22	-8	156	572	31.692687003843243	89.78252780052924	1
371	2876.1706555671176	387.0300196063134	0.2412877152695092	20	-6	734	576	42.756554388230846	97.4189709078881	1
372	2393.3402705515086	241.15411927623134	0.5171600192148968	7	-14	253	585	40.04756804435484	79.64562200730846	1
373	667.6378772112383	147.3876073283534	0.38621478413698435	2	-8	48	578	21.925787156628022	42.77926045079385	1
374	3275.754422476587	324.36093376528834	0.391258797713482	8	-6	587	587	58.94551430979082	84.54460882371471	1
375	814.9843912591051	138.2636490175801	0.5357264958907866	3	-6	527	582	26.48711419874622	46.33561165102066	1
376	140.68678459937564	58.339616867803755	0.5194407568224578	6	-3	539	571	8.079603871991557	26.75848930112777	1
377	297.1904266389178	109.06698242310554	0.31394826279426974	1	-13	65	589	10.871534039897304	43.98610268869707	1
378	815.8168574401665	131.2775670328448	0.5948692231763115	0	-10	835	592	23.58852755638861	48.457818800403224	1
379	2683.8709677419356	239.32932761407667	0.588816071137251	8	-12	489	599	45.192506851688506	81.06410364950857	1
380	3258.2726326742977	360.54368234449817	0.31497893095528107	2	-15	216	620	52.81886439169607	92.48912196005544	1
381	313.83975026014565	106.66973775432956	0.3466054272784163	3	-4	78	588	15.675545969317035	29.552164385395663	1
382	204.786680541103	71.73932783065304	0.5000310395025367	5	-5	293	587	9.944283885340537	28.288771106350804	1
383	591.05098855359	121.58115571545017	0.5024609063151269	9	-11	511	594	16.17184054466986	53.325146090599794	1
384	149.84391259105098	60.164408529958415	0.5201991824750117	4	2	677	585	11.412255071824596	19.731453926332534	1
385	3246.618106139438	386.3501339574014	0.2733247352127526	11	2	132	609	55.891064059349794	86.9665035124748	1
386	843.2882414151925	201.3755036938575	0.26131998782016386	15	-24	444	613	14.382539564563382	86.57094647807459	1
387	1158.792924037461	229.4495158041677	0.27659314182303013	10	-9	362	611	30.74098156344506	62.553356539818544	1
388	212.27887617065556	70.35730500375071	0.5388876768537799	0	-2	807	599	15.888422073856477	19.424588603358114	1
389	2514.047866805411	264.5096098992132	0.45154443711894654	0	3	731	618	55.14886179277973	64.08380323840726	1
390	815.8168574401665	146.7614380005867	0.47596894990283245	1	10	190	614	23.812361686460434	50.75529529202369	1
391	276.37877211238293	78.85509398675734	0.5585409760744098	1	-7	778	609	13.595830855831023	29.80263002457157	1
392	869.0946930280957	168.65893794644262	0.38393547278939477	11	-7	328	613	22.030208956810736	55.246188256048384	1
393	1232.882414151925	233.41218379236037	0.28437045844097153	13	-17	85	623	28.190241167622226	83.99625716670867	1
394	278.87617065556714	95.7209877814016	0.3824784116427305	4	1	794	609	17.749056662282637	27.66725601688508	1
395	167.32570239334026	56.82790986953243	0.6511021880203467	4	-3	30	611	9.78571307274603	23.13660652406754	1
396	3224.973985431842	463.25075211063506	0.18884427076023347	2	-8	303	638	56.101837158203125	78.43968053017893	1
397	1679.0842872008325	255.12628324570193	0.3241693552523332	4	-2	626	625	45.23317398563508	56.974610359438	1
398	2646.4099895941727	250.40776175837362	0.5303608018768663	9	-12	859	639	46.78411176127772	85.39166850428427	1
399	145.68158168574402	63.05813835513207	0.4603967210279806	1	-5	40	622	10.8282470703125	23.595305412046372	1
400	6151.092611862643	543.4878689242947	0.26168716389062135	11	15	379	658	76.22103291173134	122.4676513671875	1
401	394.5889698231009	144.80696216706306	0.23646992816812865	6	-16	957	634	14.037342686806955	58.46577798166582	1
402	255.56711758584808	97.23269477967293	0.33969581327821324	5	0	24	620	16.540910044024066	28.375034947549143	1
403	783.350676378772	118.6874258902765	0.6988060639688012	1	-1	60	628	30.65802543394027	35.909544421780495	1
404	134.02705515088448	59.408555030822754	0.4772043135437079	2	-3	243	623	11.247474916519657	21.586746708039314	1
405	1011.4464099895941	143.60833983267506	0.6163017742942787	8	-5	562	628	27.341995239257812	50.116941390498994	1
406	493.65244536940685	91.18586678658762	0.7460640186413026	0	-1	814	627	24.807389782321067	27.668971400107107	1
407	372.94484911550467	84.64255363710464	0.6541494228149369	5	-6	592	629	14.712637624432963	34.10526398689516	1
408	1050.5723204994797	208.17818518607848	0.3046248875178616	4	-4	790	639	36.834377165763605	51.003038960118445	1
409	334.65140478668053	86.15426063537598	0.5665640279045213	4	-8	485	631	12.300638998708417	36.80370699974798	1
410	710.0936524453693	162.558393632212	0.33768105537562215	5	3	262	632	27.70724881079889	41.64089079826109	1
411	752.5494276795005	163.31424713134766	0.3545657220421685	1	17	443	650	20.591561102098034	64.57351192351311	1
412	1264.516129032258	172.88097427737327	0.5316671585585846	1	-9	184	650	32.31922518822454	53.86455905052923	1
413	1534.2351716961498	207.23893119442846	0.4489098253296342	1	-2	524	644	42.86749562909526	47.54145960653982	1
414	714.2559833506764	225.35716364460606	0.17673436965565797	8	-10	485	649	22.378722160093247	56.36905793220766	1
415	146.5140478668054	54.56034937212544	0.6184930814538866	5	-4	110	638	8.67729986867597	23.482486355689264	1
416	2025.3902185223724	195.22124305848152	0.6678276939195549	0	-2	24	656	50.57502992691532	54.23088812058972	1
417	316.33714880332985	81.8785079833	0.5929529301813982	1	4	153	648	16.369291736233617	27.81554929671749	1
418	1045.5775234131113	178.98151859160393	0.4101566200348083	16	-9	569	654	22.274342198525705	68.28768330235634	1
419	3040.1664932362123	356.89409902018883	0.29993593253065126	18	-22	83	670	42.72224672379032	116.40806136592741	1
420	407.90842872008324	94.33896495449927	0.5759573558881245	1	0	135	647	23.22240275721396	26.994141609438003	1
421	253.06971904266388	78.412325151505	0.5172272323450552	6	4	673	647	13.48922360327936	31.000801824754284	1
422	640.1664932362123	109.25038291561988	0.6739952991402757	1	-3	1009	656	27.06307441957535	34.97932434082031	1
423	157.33610822060353	68.84559800547937	0.41714391638133264	4	-7	890	650	8.169675027170488	29.287995369203628	1
424	1254.5265348595212	220.9517268211611	0.32291997893886903	12	-9	620	658	26.684823805286037	67.92726578251008	1
425	1283.66285119667	197.2294352131505	0.41468409153707075	5	9	690	660	33.93497590095766	59.74613312752016	1
426	3274.9219562955254	329.13317157376196	0.3798984393868942	9	-9	760	672	57.62737643334173	88.97217781313003	1
427	766.7013527575442	128.56723770018547	0.5828750522435772	2	-1	462	658	30.30487798875378	34.96169059507309	1
428	914.8803329864724	178.22566509246826	0.3619375711418461	1	-1	235	666	44.12886588804184	49.11569410754788	1
429	255.56711758584808	107.29590708209622	0.2789642350058987	11	-9	600	659	10.377165271389869	47.35722203408518	1
430	675.1300728407908	164.25350112299765	0.3144619090335214	8	-24	723	673	13.646343600365423	79.99944871471774	1
431	2705.5150884495315	254.18702925405194	0.526202677292419	10	-21	275	683	38.55076205345892	97.79955464024697	1
432	3651.196670135276	264.9523787344656	0.6535960889890895	0	17	812	687	50.884286203692035	95.0971935641381	1
433	2311.7585848074923	333.9813772324593	0.26044009227933157	4	-14	521	691	46.16441788211945	86.32525044102822	1
434	539.4380853277836	125.67350787501181	0.42920423064573204	5	-9	110	670	17.711552035424017	43.59847038022934	1
435	1311.9667013527576	201.32178737271215	0.4067720662557261	3	-16	134	685	26.861498432774695	69.89303588867188	1
436	418.73048907388136	98.30163294269192	0.5445314701178292	6	-1	941	665	18.629920713363155	33.476840603736136	1
437	148.1789802289282	57.140994533415764	0.5702967225331091	3	-4	597	668	9.338560412006993	22.5344971687563	1
438	1231.2174817898022	274.88590686551987	0.20475743864544813	1	-1	197	686	50.78360772901966	54.76001370337701	1
439	2049.531737773153	196.78666637789817	0.6650789071847982	4	-6	865	686	43.58618459393901	61.78703061995967	1
440	220.6035379812695	65.19601468117006	0.65219916661616	3	-3	920	669	13.13127948391822	24.179552139774444	1
441	1973.777315296566	229.3957994830224	0.47134303613173467	8	0	574	683	42.09511049332157	63.01367975050403	1
442	188.9698231009365	56.82790986953243	0.7353243615951179	3	-1	328	673	12.26334725656817	20.303110922536543	1
443	1927.1592091571279	201.63487203659548	0.5956568915334419	6	-13	708	697	35.12691374747984	72.96109107232863	1
444	752.5494276795005	125.49010738249747	0.6005178374366154	0	0	47	687	32.20724536526588	34.020634312783514	1
445	3060.978147762747	380.4329901356851	0.26577477043415987	2	13	70	718	54.538475774949596	88.10499621975806	1
446	761.7065556711758	207.86510052219512	0.22153094398490505	0	-10	899	700	22.407174879504787	48.312875070879535	1
447	238.0853277835588	71.11315850288636	0.5916196086304005	1	-3	230	691	15.800186895555065	23.403588571856098	1
448	261.3943808532778	73.06763433641002	0.615256227185671	3	-1	21	689	15.751927283502393	24.2480714859501	1
449	347.13839750260144	78.72540981538833	0.7038541216955674	3	-4	158	693	16.147225902926536	30.05047459756174	1
450	2688.033298647242	371.9889174738238	0.24410940140542098	8	-15	928	718	44.597852153162805	86.32734729397681	1
451	2714.672216441207	550.9704360654277	0.11237524973428271	15	-13	983	723	46.58241518082157	98.25639294039819	1
452	190.63475546305932	57.896848032551425	0.7146643259490805	1	-3	119	694	13.716919191422	20.06242936657321	1
453	241.41519250780436	66.39463701555806	0.6881901612198442	1	-1	687	696	15.708081645350301	21.750973116966986	1
454	314.67221644120707	71.11315850288636	0.7819308114066131	1	-1	323	698	18.343363115864413	22.937152001165575	1
455	1535.9001040582725	253.17180741217828	0.3011217666317909	6	-9	351	711	34.32513083181073	61.27227783203125	1
456	4031.6337148803327	331.21733157865464	0.46181158604077166	4	-9	442	727	62.622503465221776	87.74833433089718	1
457	579.3964620187305	114.72475790208385	0.5531862836460603	3	-8	631	710	19.266224522744455	42.11932766822076	1
458	1128.8241415192508	170.79681427248062	0.48626904165861534	9	-6	782	719	28.106854346490675	56.36764034148185	1
459	3942.559833506764	321.650604432629	0.478871965932573	7	-5	199	729	63.28103342363911	83.3829326014365	1
460	1241.207075962539	206.79616235917615	0.3647280432950225	4	13	32	727	29.576610442130796	64.84689527942288	1
461	462.85119667013527	141.34077933526808	0.2911496629394553	11	-15	234	724	11.190754059822329	60.49763341103831	1
462	1169.614984391259	233.41218379236037	0.26977751121510124	9	-20	260	731	22.327140069776966	77.85488990045363	1
463	690.1144640998959	116.54954956423852	0.6384248675595806	4	-1	404	717	26.92685281076739	36.33836807743195	1
464	2562.330905306972	222.77651848331573	0.6487931466686472	7	-10	893	738	45.50317087481098	77.88185365738407	1
465	1259.5213319458896	190.05995273590088	0.43816144231794096	1	-5	154	730	37.36967517483619	51.49391420425907	1
466	699.2715920915713	180.05045675462293	0.27106116124336854	5	-11	342	731	20.187956287014867	51.42161707724294	1
467	154.00624349635797	54.69003354349444	0.647041017109449	4	0	497	714	9.781636884135585	22.164752098821825	1
468	183.97502601456816	58.96578619557042	0.6649187047883283	3	-4	376	719	10.686428931451612	23.996490970734627	1
469	1163.7877211238292	145.2497310023154	0.6931910730747171	3	-9	487	733	28.99505615234375	54.08406411447832	1
470	155.67117585848075	51.666619546951786	0.7328211163988195	2	-2	327	721	11.690154537077873	18.584117274130545	1
471	155.67117585848075	61.989200192113074	0.5090799631095368	2	-5	271	726	9.245787589780745	25.135168260143647	1
472	155.67117585848075	72.31178083727437	0.37411055005050464	3	-1	285	721	11.964701990927418	19.61582799111643	1
473	601.0405827263268	154.2440051417197	0.3174658928919747	6	-9	630	737	21.78953847577495	50.23545295961441	1
474	143.18418314255982	60.164408529958415	0.4970792188094556	2	-7	905	727	8.587256400815901	25.674421248897428	1
475	474.5057232049948	111.9607122482792	0.4756856100653121	7	-5	108	733	17.356534158029863	39.01798371345766	1
476	245.57752341311135	74.00688832806003	0.5634484526658262	3	-5	125	730	13.145064077069682	28.725765597435736	1
477	467.01352757544225	131.59065169672812	0.3389137970018236	2	-4	567	734	26.58086222987021	38.39040202479209	1
478	968.1581685744017	204.21551719788582	0.2917283937727687	20	-7	390	745	19.278357721144154	74.56400225239415	1
479	230.59313215400624	74.44965716331235	0.5227942809642366	3	8	10	745	10.46388441516507	31.501368861044607	1
480	177.315296566077	55.316202871261105	0.7282011246561692	2	-3	525	747	11.934547424316406	20.570304624495968	1
481	133.1945889698231	62.92845418376307	0.42267087103646156	6	-6	477	755	7.767210929624496	29.413582586473034	1
482	198.95941727367324	69.28836684073171	0.5207793011054981	5	-2	341	758	11.724692313901839	24.57338640766759	1
